# Supplementary material for: ﻿ Sinoseneciominshanicus (Asteraceae, Senecioneae), a new species from south-eastern Gansu and northern Sichuan, China
Source: PhytoKeys. 2023 Jan 10;218:79–91. doi: 10.3897/phytokeys.218.97475 (PMC9846280; doi:10.3897/phytokeys.218.97475)
Supplement: XML Treatment for Sinosenecio minshanicus [file phytokeys.218.97475-treatment1.xml]

<!DOCTYPE tp:taxon-treatment
  PUBLIC "-//TaxonX//DTD Taxonomic Treatment Publishing DTD v0 20100105//EN" "tax-treatment-NSO.dtd">
<tp:taxon-treatment xmlns:tp="http://www.plazi.org/taxpub"><tp:treatment-meta><kwd-group><label>Taxon classification</label><kwd>
              <named-content content-type="kingdom">Plantae</named-content>
            </kwd><kwd>
              <named-content content-type="order">Asterales</named-content>
            </kwd><kwd>
              <named-content content-type="family">Asteraceae</named-content>
            </kwd></kwd-group><mixed-citation publication-type="journal"><person-group><name><surname>Su</surname><given-names>Xiu-Jiang</given-names></name><name><surname>Fei</surname><given-names>Wen-Qun</given-names></name><name><surname>Zhao</surname><given-names>Ding</given-names></name><name><surname>Liu</surname><given-names>Ying</given-names></name><name><surname>Yang</surname><given-names>Qin-Er</given-names></name></person-group><article-title>﻿ <italic><tp:taxon-name><tp:taxon-name-part taxon-name-part-type="genus" reg="Sinosenecio">Sinosenecio</tp:taxon-name-part><tp:taxon-name-part taxon-name-part-type="species" reg="minshanicus">minshanicus</tp:taxon-name-part></tp:taxon-name></italic> (<tp:taxon-name><tp:taxon-name-part taxon-name-part-type="family">Asteraceae</tp:taxon-name-part></tp:taxon-name>, <tp:taxon-name><tp:taxon-name-part taxon-name-part-type="tribe">Senecioneae</tp:taxon-name-part></tp:taxon-name>), a new species from south-eastern Gansu and northern Sichuan, China</article-title><source>PhytoKeys</source><day>10</day><month>01</month><year>2023</year><volume>218</volume><fpage>79</fpage><lpage>91</lpage><pub-id pub-id-type="doi">10.3897/phytokeys.218.97475</pub-id></mixed-citation></tp:treatment-meta><tp:nomenclature><label>﻿</label><tp:taxon-name>
            <object-id xmlns:xlink="http://www.w3.org/1999/xlink" content-type="arpha" xlink:type="simple">F39CB994-AA17-55A9-879E-078FE31949B7</object-id>
            <tp:taxon-name-part taxon-name-part-type="genus" reg="Sinosenecio">Sinosenecio</tp:taxon-name-part>
            <tp:taxon-name-part taxon-name-part-type="species" reg="minshanicus">minshanicus</tp:taxon-name-part>
            <object-id xmlns:xlink="http://www.w3.org/1999/xlink" content-type="ipni" xlink:type="simple">urn:lsid:ipni.org:names:77311682-1</object-id>
          </tp:taxon-name><tp:taxon-authority>XiuJ.Su, W.Q.Fei, YingLiu &amp; Q.E.Yang</tp:taxon-authority><tp:taxon-status xmlns:xlink="http://www.w3.org/1999/xlink" xlink:type="simple">sp. nov.</tp:taxon-status><xref ref-type="fig" rid="F1">Figs 1</xref><xref ref-type="fig" rid="F2">, 2</xref><xref ref-type="fig" rid="F3">, 3</xref><xref ref-type="fig" rid="F6">, 6</xref><xref ref-type="fig" rid="F7">and 7</xref></tp:nomenclature><tp:treatment-sec sec-type="material" id="SECID0EZIAC"><title>Type.</title><p>China. Sichuan province: Pingwu county, Huya town, Xuebaoding National Nature Reserve, on moist rocky cliff in valley, alt. ca. 2240 m, 6 June 2022, <italic>W.Q. Fei &amp; J. Li 563</italic> (holotype: IBSC; isotypes: CDBI, PE, SYS). Fig. <xref ref-type="fig" rid="F3">3</xref>.</p></tp:treatment-sec><tp:treatment-sec sec-type="diagnosis" id="SECID0EFJAC"><title>Diagnosis.</title><p><italic><tp:taxon-name><tp:taxon-name-part taxon-name-part-type="genus" reg="Sinosenecio">Sinosenecio</tp:taxon-name-part><tp:taxon-name-part taxon-name-part-type="species" reg="minshanicus">minshanicus</tp:taxon-name-part></tp:taxon-name></italic> most closely resembles <italic><tp:taxon-name><tp:taxon-name-part taxon-name-part-type="genus" reg="Sinosenecio">S.</tp:taxon-name-part><tp:taxon-name-part taxon-name-part-type="species" reg="rotundifolius">rotundifolius</tp:taxon-name-part></tp:taxon-name></italic> in having a scapigerous habit, orbicular leaves and solitary capitula, but differs by the presence (vs. absence) of stolons and by having thinner rhizomes (ca. 2 mm vs. more than 5 mm in diameter), stems proximally sparsely fulvous arachnoid or glabrescent (vs. densely sericeous-villous) and obscure (vs. conspicuous) main veins on adaxial surface of leaves.</p></tp:treatment-sec><tp:treatment-sec sec-type="description" id="SECID0EBKAC"><title>Description.</title><p>Scapigerous herbs with axillary slender stolons. Rhizomes short, ca. 2 mm in diameter, with few fibrous roots. Stems solitary, erect, purplish, scapiform, 7.5–17 cm tall, simple, proximally sparsely fulvous arachnoid or glabrescent, distally fulvous pubescent with uniseriate hairs or glabrescent. Leaves radical, rosulate; petioles 0.5–5 cm long, slender, basally expanded, pubescent with uniseriate hairs; blades orbicular or reniform-orbicular, 0.5–1.7 × 0.7–2.3 cm, subleathery, abaxially purplish, fulvous arachnoid, adaxially green, glabrous, palmately 5-veined, veins obscure adaxially and slightly raised abaxially, margin subentire or repand and mucronulate, base cordate, apex acute or rounded. Capitula terminal, solitary, radiating, 2.5–3.4 cm in diameter, scape with 1–3 linear bracts 2–5 mm long in middle or upper parts. Involucres long-campanulate, ca. 5 × 7–10 mm, ecalyculate, fulvous pubescent; phyllaries 10–14, oblong-lanceolate, 1–2 mm wide, margin narrowly scarious, apically purplish, fulvous pubescent. Ray florets 8–12; tube 3–3.5 mm long; lamina yellow, oblong, 10–14 × 2–3 mm, 4-veined, apically denticulate. Disc florets 15–32; corolla yellow, ca. 6 mm long, with ca. 2.5 mm long tube and funnel-form campanulate limb; lobes ovate-lanceolate, apically acuminate. Anthers oblong, 2.5 mm long, basally obtuse to rounded, appendages ovate-lanceolate; anther-collar cells uniform (Fig. <xref ref-type="fig" rid="F8">8A and B</xref>); endothecial cell wall thickenings strictly polar (Fig. <xref ref-type="fig" rid="F8">8C and D</xref>). Style branches 0.7 mm long, recurved, apically truncate, papillose. Achenes (immature) cylindrical, ca. 2 mm long, glabrous, smooth, ribbed (Fig. <xref ref-type="fig" rid="F8">8E and F</xref>). Pappus white, 4–6 mm long. 2<italic>n</italic> = 60 (Fig. <xref ref-type="fig" rid="F9">9A and B</xref>).</p><fig id="F1" position="float" orientation="portrait"><object-id xmlns:xlink="http://www.w3.org/1999/xlink" content-type="doi" xlink:type="simple">10.3897/phytokeys.218.97475.figure1</object-id><object-id xmlns:xlink="http://www.w3.org/1999/xlink" content-type="arpha" xlink:type="simple">6A3E09CD-4A7D-5F0E-9891-018E80798934</object-id><label>Figure 1.</label><caption><p><italic><tp:taxon-name><tp:taxon-name-part taxon-name-part-type="genus" reg="Sinosenecio">Sinosenecio</tp:taxon-name-part><tp:taxon-name-part taxon-name-part-type="species" reg="minshanicus">minshanicus</tp:taxon-name-part></tp:taxon-name></italic> sp. nov. in the wild (China, Sichuan province, Pingwu county, the type locality) <bold>A, B</bold> habitat <bold>C, D</bold> habitat and habit <bold>E</bold> habit. Photographed by W.Q. Fei.</p></caption><graphic xmlns:xlink="http://www.w3.org/1999/xlink" xlink:href="phytokeys-218-079_article-97475__-g001.jpg" position="float" orientation="portrait" xlink:type="simple" id="oo_793844.jpg"><uri content-type="original_file" xlink:type="simple">https://binary.pensoft.net/fig/793844</uri></graphic></fig><fig id="F2" position="float" orientation="portrait"><object-id xmlns:xlink="http://www.w3.org/1999/xlink" content-type="doi" xlink:type="simple">10.3897/phytokeys.218.97475.figure2</object-id><object-id xmlns:xlink="http://www.w3.org/1999/xlink" content-type="arpha" xlink:type="simple">3BBED352-450A-5613-97D5-E98BB9C43D8D</object-id><label>Figure 2.</label><caption><p><italic><tp:taxon-name><tp:taxon-name-part taxon-name-part-type="genus" reg="Sinosenecio">Sinosenecio</tp:taxon-name-part><tp:taxon-name-part taxon-name-part-type="species" reg="minshanicus">minshanicus</tp:taxon-name-part></tp:taxon-name></italic> sp. nov. in the wild (China, Sichuan province, Pingwu county, the type locality) <bold>A</bold> stolons and roots <bold>B</bold> close-up of stolon <bold>C</bold> middle portion of scape <bold>D</bold> leaf (left: adaxial side; right: abaxial side) <bold>E</bold> bracts on the scape <bold>F</bold> close-up of capitulum (lateral view) <bold>G</bold> capitulum (lateral view) and distal portion of scape <bold>H</bold> capitulum (top view) <bold>I</bold> phyllaries (adaxial side) <bold>J</bold> phyllaries (abaxial side) <bold>K</bold> ray florets <bold>L</bold> disc florets. Photographed by W.Q. Fei.</p></caption><graphic xmlns:xlink="http://www.w3.org/1999/xlink" xlink:href="phytokeys-218-079_article-97475__-g002.jpg" position="float" orientation="portrait" xlink:type="simple" id="oo_793845.jpg"><uri content-type="original_file" xlink:type="simple">https://binary.pensoft.net/fig/793845</uri></graphic></fig><fig id="F3" position="float" orientation="portrait"><object-id xmlns:xlink="http://www.w3.org/1999/xlink" content-type="doi" xlink:type="simple">10.3897/phytokeys.218.97475.figure3</object-id><object-id xmlns:xlink="http://www.w3.org/1999/xlink" content-type="arpha" xlink:type="simple">25A3F441-FAB2-53CE-A35D-3B698B1FC4B1</object-id><label>Figure 3.</label><caption><p>Holotype sheet of <italic><tp:taxon-name><tp:taxon-name-part taxon-name-part-type="genus" reg="Sinosenecio">Sinosenecio</tp:taxon-name-part><tp:taxon-name-part taxon-name-part-type="species" reg="minshanicus">minshanicus</tp:taxon-name-part></tp:taxon-name></italic> sp. nov.</p></caption><graphic xmlns:xlink="http://www.w3.org/1999/xlink" xlink:href="phytokeys-218-079_article-97475__-g003.jpg" position="float" orientation="portrait" xlink:type="simple" id="oo_793846.jpg"><uri content-type="original_file" xlink:type="simple">https://binary.pensoft.net/fig/793846</uri></graphic></fig><fig id="F4" position="float" orientation="portrait"><object-id xmlns:xlink="http://www.w3.org/1999/xlink" content-type="doi" xlink:type="simple">10.3897/phytokeys.218.97475.figure4</object-id><object-id xmlns:xlink="http://www.w3.org/1999/xlink" content-type="arpha" xlink:type="simple">9B2D11F8-C270-5089-B718-14F18E426890</object-id><label>Figure 4.</label><caption><p>Holotype sheet of <italic><tp:taxon-name><tp:taxon-name-part taxon-name-part-type="genus" reg="Sinosenecio">Sinosenecio</tp:taxon-name-part><tp:taxon-name-part taxon-name-part-type="species" reg="rotundifolius">rotundifolius</tp:taxon-name-part></tp:taxon-name></italic>.</p></caption><graphic xmlns:xlink="http://www.w3.org/1999/xlink" xlink:href="phytokeys-218-079_article-97475__-g004.jpg" position="float" orientation="portrait" xlink:type="simple" id="oo_793847.jpg"><uri content-type="original_file" xlink:type="simple">https://binary.pensoft.net/fig/793847</uri></graphic></fig><fig id="F5" position="float" orientation="portrait"><object-id xmlns:xlink="http://www.w3.org/1999/xlink" content-type="doi" xlink:type="simple">10.3897/phytokeys.218.97475.figure5</object-id><object-id xmlns:xlink="http://www.w3.org/1999/xlink" content-type="arpha" xlink:type="simple">298505AD-E261-56C5-9396-84AA24F3188D</object-id><label>Figure 5.</label><caption><p><italic><tp:taxon-name><tp:taxon-name-part taxon-name-part-type="genus" reg="Sinosenecio">Sinosenecio</tp:taxon-name-part><tp:taxon-name-part taxon-name-part-type="species" reg="rotundifolius">rotundifolius</tp:taxon-name-part></tp:taxon-name></italic> in the wild (China, Sichuan province, Songpan county, the type locality) <bold>A</bold> habitat <bold>B–D</bold> habit <bold>E</bold> basal part of an individual with rhizome and roots, showing the densely sericeous-villous collar, stout rhizome and absence of stolons <bold>F</bold> leaves (adaxial side; inset: abaxial side) <bold>G</bold> capitula (left: top view; right: lateral view). Photographed by Ying Liu.</p></caption><graphic xmlns:xlink="http://www.w3.org/1999/xlink" xlink:href="phytokeys-218-079_article-97475__-g005.jpg" position="float" orientation="portrait" xlink:type="simple" id="oo_793848.jpg"><uri content-type="original_file" xlink:type="simple">https://binary.pensoft.net/fig/793848</uri></graphic></fig><fig id="F6" position="float" orientation="portrait"><object-id xmlns:xlink="http://www.w3.org/1999/xlink" content-type="doi" xlink:type="simple">10.3897/phytokeys.218.97475.figure6</object-id><object-id xmlns:xlink="http://www.w3.org/1999/xlink" content-type="arpha" xlink:type="simple">9124901F-849C-54DF-8BDA-1DD54415DE64</object-id><label>Figure 6.</label><caption><p><italic><tp:taxon-name><tp:taxon-name-part taxon-name-part-type="genus" reg="Sinosenecio">Sinosenecio</tp:taxon-name-part><tp:taxon-name-part taxon-name-part-type="species" reg="minshanicus">minshanicus</tp:taxon-name-part></tp:taxon-name></italic> sp. nov. in the wild (China, Gansu province, Zhugqu county) <bold>A</bold> habitat <bold>B</bold> habitat and habit <bold>C</bold> habit. Photographed by W.Q. Fei.</p></caption><graphic xmlns:xlink="http://www.w3.org/1999/xlink" xlink:href="phytokeys-218-079_article-97475__-g006.jpg" position="float" orientation="portrait" xlink:type="simple" id="oo_793849.jpg"><uri content-type="original_file" xlink:type="simple">https://binary.pensoft.net/fig/793849</uri></graphic></fig><fig id="F7" position="float" orientation="portrait"><object-id xmlns:xlink="http://www.w3.org/1999/xlink" content-type="doi" xlink:type="simple">10.3897/phytokeys.218.97475.figure7</object-id><object-id xmlns:xlink="http://www.w3.org/1999/xlink" content-type="arpha" xlink:type="simple">1E44B997-17C1-51A4-80CA-4F95FAB90BE4</object-id><label>Figure 7.</label><caption><p><italic><tp:taxon-name><tp:taxon-name-part taxon-name-part-type="genus" reg="Sinosenecio">Sinosenecio</tp:taxon-name-part><tp:taxon-name-part taxon-name-part-type="species" reg="minshanicus">minshanicus</tp:taxon-name-part></tp:taxon-name></italic> sp. nov. in the wild (China, Gansu province, Zhugqu county) <bold>A</bold> stolons and roots <bold>B</bold> close-up of stolon <bold>C</bold> middle portion of scape <bold>D</bold> leaf (left: adaxial side; right: abaxial side) <bold>E</bold> capitulum (lateral view) and distal portion of scape <bold>F</bold> capitulum (top view) <bold>G</bold> phyllaries (adaxial side) <bold>H</bold> phyllaries (abaxial side) <bold>I</bold> ray florets <bold>J</bold> disc florets. Photographed by W.Q. Fei.</p></caption><graphic xmlns:xlink="http://www.w3.org/1999/xlink" xlink:href="phytokeys-218-079_article-97475__-g007.jpg" position="float" orientation="portrait" xlink:type="simple" id="oo_793850.jpg"><uri content-type="original_file" xlink:type="simple">https://binary.pensoft.net/fig/793850</uri></graphic></fig></tp:treatment-sec><tp:treatment-sec sec-type="phenology" id="SECID0EECAE"><title>Phenology.</title><p>Flowering in June; fruiting in July.</p></tp:treatment-sec><tp:treatment-sec sec-type="etymology" id="SECID0EJCAE"><title>Etymology.</title><p>The specific epithet, “<italic><tp:taxon-name><tp:taxon-name-part taxon-name-part-type="genus" reg="Sinosenecio"/><tp:taxon-name-part taxon-name-part-type="species" reg="minshanicus">minshanicus</tp:taxon-name-part></tp:taxon-name></italic>”, is derived from Min Shan, a chain of mountains extending from south-western Gansu to northern Sichuan, China. The currently known localities of the new species are all situated in the Minshan Mountains region.</p></tp:treatment-sec><tp:treatment-sec sec-type="distribution" id="SECID0EZCAE"><title>Distribution.</title><p><italic><tp:taxon-name><tp:taxon-name-part taxon-name-part-type="genus" reg="Sinosenecio">Sinosenecio</tp:taxon-name-part><tp:taxon-name-part taxon-name-part-type="species" reg="minshanicus">minshanicus</tp:taxon-name-part></tp:taxon-name></italic> is currently known from south-eastern Gansu (Wenxian and Zhugqu counties) and northern Sichuan (Pingwu county), China (Fig. <xref ref-type="fig" rid="F10">10</xref>). It grows on shaded and moist places in forests or on rocky cliffs and slopes along stream sides at altitudes of 2200–3000 m above sea level.</p><fig id="F8" position="float" orientation="portrait"><object-id xmlns:xlink="http://www.w3.org/1999/xlink" content-type="doi" xlink:type="simple">10.3897/phytokeys.218.97475.figure8</object-id><object-id xmlns:xlink="http://www.w3.org/1999/xlink" content-type="arpha" xlink:type="simple">7C53D001-3388-5E85-9ECE-50B075B20959</object-id><label>Figure 8.</label><caption><p>Two floral micromorphological characters (<bold>A–D</bold>) and achene surface (<bold>E, F</bold>) of two populations of <italic><tp:taxon-name><tp:taxon-name-part taxon-name-part-type="genus" reg="Sinosenecio">Sinosenecio</tp:taxon-name-part><tp:taxon-name-part taxon-name-part-type="species" reg="minshanicus">minshanicus</tp:taxon-name-part></tp:taxon-name></italic> sp. nov. <bold>A, B</bold> uniformly-sized cells of filament collar of stamens <bold>C, D</bold> strictly polar endothecial cell wall thickenings <bold>E, F</bold> smooth achene surface. Voucher: <bold>A, C, E</bold> from <italic>W.Q. Fei &amp; J. Li 598</italic> (IBSC, SYS) from Zhugqu county in south-eastern Gansu, China <bold>B, D, F</bold> from <italic>W.Q. Fei &amp; J. Li 563</italic> (CDBI, IBSC, PE, SYS) from Pingwu county in northern Sichuan province, China.</p></caption><graphic xmlns:xlink="http://www.w3.org/1999/xlink" xlink:href="phytokeys-218-079_article-97475__-g008.jpg" position="float" orientation="portrait" xlink:type="simple" id="oo_793851.jpg"><uri content-type="original_file" xlink:type="simple">https://binary.pensoft.net/fig/793851</uri></graphic></fig><fig id="F9" position="float" orientation="portrait"><object-id xmlns:xlink="http://www.w3.org/1999/xlink" content-type="doi" xlink:type="simple">10.3897/phytokeys.218.97475.figure9</object-id><object-id xmlns:xlink="http://www.w3.org/1999/xlink" content-type="arpha" xlink:type="simple">DCF54319-ABD3-50A7-A9AB-BA3A441F8AD1</object-id><label>Figure 9.</label><caption><p>Mitotic metaphase chromosomes (2<italic>n</italic> = 60) of two populations of <italic><tp:taxon-name><tp:taxon-name-part taxon-name-part-type="genus" reg="Sinosenecio">Sinosenecio</tp:taxon-name-part><tp:taxon-name-part taxon-name-part-type="species" reg="minshanicus">minshanicus</tp:taxon-name-part></tp:taxon-name></italic> sp. nov. <bold>A</bold> population from Zhugqu county in south-eastern Gansu province, China; voucher: <italic>W. Q. Fei &amp; J. Li 598</italic> (IBSC, SYS) <bold>B</bold> population from Pingwu county in northern Sichuan province, China; voucher: <italic>W.Q. Fei &amp; J. Li 563</italic> (CDBI, IBSC, PE, SYS).</p></caption><graphic xmlns:xlink="http://www.w3.org/1999/xlink" xlink:href="phytokeys-218-079_article-97475__-g009.jpg" position="float" orientation="portrait" xlink:type="simple" id="oo_793852.jpg"><uri content-type="original_file" xlink:type="simple">https://binary.pensoft.net/fig/793852</uri></graphic></fig><fig id="F10" position="float" orientation="portrait"><object-id xmlns:xlink="http://www.w3.org/1999/xlink" content-type="doi" xlink:type="simple">10.3897/phytokeys.218.97475.figure10</object-id><object-id xmlns:xlink="http://www.w3.org/1999/xlink" content-type="arpha" xlink:type="simple">131736BB-E288-5829-A409-424070A3BCCE</object-id><label>Figure 10.</label><caption><p>Distribution of <italic><tp:taxon-name><tp:taxon-name-part taxon-name-part-type="genus" reg="Sinosenecio">Sinosenecio</tp:taxon-name-part><tp:taxon-name-part taxon-name-part-type="species" reg="minshanicus">minshanicus</tp:taxon-name-part></tp:taxon-name></italic> sp. nov. (■) and <italic><tp:taxon-name><tp:taxon-name-part taxon-name-part-type="genus" reg="Sinosenecio">S.</tp:taxon-name-part><tp:taxon-name-part taxon-name-part-type="species" reg="rotundifolius">rotundifolius</tp:taxon-name-part></tp:taxon-name></italic> (●). The arrow indicates the type locality, i.e. Pingwu county in Sichuan province, China.</p></caption><graphic xmlns:xlink="http://www.w3.org/1999/xlink" xlink:href="phytokeys-218-079_article-97475__-g010.jpg" position="float" orientation="portrait" xlink:type="simple" id="oo_793853.jpg"><uri content-type="original_file" xlink:type="simple">https://binary.pensoft.net/fig/793853</uri></graphic></fig></tp:treatment-sec><tp:treatment-sec sec-type="material" id="SECID0E4GAE"><title>Additional specimens examined.</title><p>China. Gansu province: Wenxian county, Baishuijiang Nature Reserve, Qiujiaba, on slope in forest, alt. 2500 m, 26 June 2006, <italic>Baishuijiang Exped. 0320</italic> (PE); Wenxian county, Baishuijiang Nature Reserve, in <italic><tp:taxon-name><tp:taxon-name-part taxon-name-part-type="genus" reg="Abies">Abies</tp:taxon-name-part></tp:taxon-name></italic> and <italic><tp:taxon-name><tp:taxon-name-part taxon-name-part-type="genus" reg="Rhododendron">Rhododendron</tp:taxon-name-part></tp:taxon-name></italic> forests, alt. 3000 m, 30 June 2006, <italic>Baishuijiang Exped. 0800</italic> (PE); Zhugqu county, Chagang forestry station, in grasses and mosses on shaded rocky slopes, alt. ca. 2400 m, 21 June 2022, <italic>W. Q. Fei &amp; J. Li 598</italic> (IBSC, SYS).</p></tp:treatment-sec><tp:treatment-sec sec-type="conservation status" id="SECID0EXHAE"><title>Conservation status.</title><p><italic><tp:taxon-name><tp:taxon-name-part taxon-name-part-type="genus" reg="Sinosenecio">Sinosenecio</tp:taxon-name-part><tp:taxon-name-part taxon-name-part-type="species" reg="minshanicus">minshanicus</tp:taxon-name-part></tp:taxon-name></italic> is currently known from Wenxian and Zhugqu counties in south-eastern Gansu and Pingwu county in northern Sichuan, China. Only approximately 30 to 50 mature individuals were discovered each in the Pingwu and Zhugqu populations. They are scattered within ca. 1 km along a valley. Data of the size of the two Wenxian populations are not available. Although the known populations of <italic><tp:taxon-name><tp:taxon-name-part taxon-name-part-type="genus" reg="Sinosenecio">S.</tp:taxon-name-part><tp:taxon-name-part taxon-name-part-type="species" reg="minshanicus">minshanicus</tp:taxon-name-part></tp:taxon-name></italic> are all located within national nature reserves, some human activities, road building in particular, may destroy their habitats and, thus, severely affect the survival of this species. According to the IUCN Red List Categories and Criteria (<xref ref-type="bibr" rid="B5">IUCN 2012</xref>), <italic><tp:taxon-name><tp:taxon-name-part taxon-name-part-type="genus" reg="Sinosenecio">S.</tp:taxon-name-part><tp:taxon-name-part taxon-name-part-type="species" reg="minshanicus">minshanicus</tp:taxon-name-part></tp:taxon-name></italic> may better be categorised as Endangered (<abbrev xmlns:xlink="http://www.w3.org/1999/xlink" xlink:title="Endangered" id="ABBRID0ECJAE" xlink:type="simple">EN</abbrev>).</p></tp:treatment-sec><tp:treatment-sec sec-type="notes" id="SECID0EGJAE"><title>Notes.</title><p>The genus <italic><tp:taxon-name><tp:taxon-name-part taxon-name-part-type="genus" reg="Sinosenecio">Sinosenecio</tp:taxon-name-part></tp:taxon-name></italic> as defined by <xref ref-type="bibr" rid="B3">Chen et al. (2011)</xref> encompasses two major groups of species, with one having strictly polar anther endothecial cell wall thickenings and base chromosome number of <italic>x</italic> = 30 and occurring in mountainous areas largely surrounding the Sichuan basin in south-western China and the other having polar and radial thickenings and base chromosome number of <italic>x</italic> = 24 (rarely 13) and largely occurring in mountainous areas in central and southern China (<xref ref-type="bibr" rid="B7">Liu 2010</xref>; <xref ref-type="bibr" rid="B3">Chen et al. 2011</xref>; <xref ref-type="bibr" rid="B8">Liu and Yang 2011a</xref>, <xref ref-type="bibr" rid="B9">b</xref>, <xref ref-type="bibr" rid="B10">2012</xref>; <xref ref-type="bibr" rid="B11">Liu et al. 2019</xref>; <xref ref-type="bibr" rid="B14">Zou et al. 2020</xref>; <xref ref-type="bibr" rid="B4">Chen et al. 2022</xref>; <xref ref-type="bibr" rid="B12">Peng et al. 2022</xref>; <xref ref-type="bibr" rid="B13">Su et al. 2023</xref>). Obviously, <italic><tp:taxon-name><tp:taxon-name-part taxon-name-part-type="genus" reg="Sinosenecio">S.</tp:taxon-name-part><tp:taxon-name-part taxon-name-part-type="species" reg="minshanicus">minshanicus</tp:taxon-name-part></tp:taxon-name></italic> belongs to the first group, in which 15 species are currently recognised, including <italic><tp:taxon-name><tp:taxon-name-part taxon-name-part-type="genus" reg="Sinosenecio">S.</tp:taxon-name-part><tp:taxon-name-part taxon-name-part-type="species" reg="homogyniphyllus">homogyniphyllus</tp:taxon-name-part></tp:taxon-name></italic> (Cumm.) B. Nord., the type species of <italic><tp:taxon-name><tp:taxon-name-part taxon-name-part-type="genus" reg="Sinosenecio">Sinosenecio</tp:taxon-name-part></tp:taxon-name></italic> and <italic><tp:taxon-name><tp:taxon-name-part taxon-name-part-type="genus" reg="Sinosenecio">S.</tp:taxon-name-part><tp:taxon-name-part taxon-name-part-type="species" reg="rotundifolius">rotundifolius</tp:taxon-name-part></tp:taxon-name></italic>, the putative closest ally of <italic><tp:taxon-name><tp:taxon-name-part taxon-name-part-type="genus" reg="Sinosenecio">S.</tp:taxon-name-part><tp:taxon-name-part taxon-name-part-type="species" reg="minshanicus">minshanicus</tp:taxon-name-part></tp:taxon-name></italic> (<xref ref-type="bibr" rid="B7">Liu 2010</xref>; <xref ref-type="bibr" rid="B3">Chen et al. 2011</xref>; <xref ref-type="bibr" rid="B4">Chen et al. 2022</xref>; <xref ref-type="bibr" rid="B13">Su et al. 2023</xref>). In this group, <italic><tp:taxon-name><tp:taxon-name-part taxon-name-part-type="genus" reg="Sinosenecio">S.</tp:taxon-name-part><tp:taxon-name-part taxon-name-part-type="species" reg="minshanicus">minshanicus</tp:taxon-name-part></tp:taxon-name></italic> is the only species hitherto known to have slender stolons.</p><p><italic><tp:taxon-name><tp:taxon-name-part taxon-name-part-type="genus" reg="Sinosenecio">Sinosenecio</tp:taxon-name-part><tp:taxon-name-part taxon-name-part-type="species" reg="rotundifolius">rotundifolius</tp:taxon-name-part></tp:taxon-name></italic> was described on the basis of a single collection, <italic>Inst. Biol. Sichuan Exped. 702</italic> (Fig. <xref ref-type="fig" rid="F4">4</xref>), from Songpan county in northern Sichuan, China (<xref ref-type="bibr" rid="B1">Chen 1988</xref>). It was recorded to be locally endemic to Songpan in the account of <italic><tp:taxon-name><tp:taxon-name-part taxon-name-part-type="genus" reg="Sinosenecio">Sinosenecio</tp:taxon-name-part></tp:taxon-name></italic> in the “Flora Reipublicae Popularis Sinicae” (<xref ref-type="bibr" rid="B2">Chen 1999</xref>). The results of our observation of living plants of this species from the type locality are shown in Fig. <xref ref-type="fig" rid="F5">5</xref>. As mentioned earlier, <xref ref-type="bibr" rid="B7">Liu (2010)</xref> cited two collections, <italic>Baishuijiang Exped. 0320</italic> (PE) and <italic>Baishuijiang Exped. 0800</italic> (PE), from Wenxian county in south-eastern Gansu under <italic><tp:taxon-name><tp:taxon-name-part taxon-name-part-type="genus" reg="Sinosenecio">S.</tp:taxon-name-part><tp:taxon-name-part taxon-name-part-type="species" reg="rotundifolius">rotundifolius</tp:taxon-name-part></tp:taxon-name></italic>, thus extending the distributional range of this species. This treatment was adopted by <xref ref-type="bibr" rid="B3">Chen et al. (2011)</xref> in the account of <italic><tp:taxon-name><tp:taxon-name-part taxon-name-part-type="genus" reg="Sinosenecio">Sinosenecio</tp:taxon-name-part></tp:taxon-name></italic> in the “Flora of China”. We re-examined these two collections and found that they have slender stolons and match <italic><tp:taxon-name><tp:taxon-name-part taxon-name-part-type="genus" reg="Sinosenecio">S.</tp:taxon-name-part><tp:taxon-name-part taxon-name-part-type="species" reg="minshanicus">minshanicus</tp:taxon-name-part></tp:taxon-name></italic> well also in other characters and thus belong to this species. The previous record of <italic><tp:taxon-name><tp:taxon-name-part taxon-name-part-type="genus" reg="Sinosenecio">S.</tp:taxon-name-part><tp:taxon-name-part taxon-name-part-type="species" reg="rotundifolius">rotundifolius</tp:taxon-name-part></tp:taxon-name></italic> from south-eastern Gansu actually refers to <italic><tp:taxon-name><tp:taxon-name-part taxon-name-part-type="genus" reg="Sinosenecio">S.</tp:taxon-name-part><tp:taxon-name-part taxon-name-part-type="species" reg="minshanicus">minshanicus</tp:taxon-name-part></tp:taxon-name></italic>. Currently <italic><tp:taxon-name><tp:taxon-name-part taxon-name-part-type="genus" reg="Sinosenecio">S.</tp:taxon-name-part><tp:taxon-name-part taxon-name-part-type="species" reg="rotundifolius">rotundifolius</tp:taxon-name-part></tp:taxon-name></italic> is indeed known only from its type locality in Songpan county in northern Sichuan, not occurring in south-eastern Gansu. As pointed out by <xref ref-type="bibr" rid="B6">Jeffrey and Chen (1984)</xref>, <italic><tp:taxon-name><tp:taxon-name-part taxon-name-part-type="genus" reg="Sinosenecio">Sinosenecio</tp:taxon-name-part></tp:taxon-name></italic> is noteworthy for the narrow endemism of many of its species.</p><p><italic><tp:taxon-name><tp:taxon-name-part taxon-name-part-type="genus" reg="Sinosenecio">Sinosenecio</tp:taxon-name-part><tp:taxon-name-part taxon-name-part-type="species" reg="minshanicus">minshanicus</tp:taxon-name-part></tp:taxon-name></italic> occurs in the same valley together with another species of the same group in the genus, i.e. <italic><tp:taxon-name><tp:taxon-name-part taxon-name-part-type="genus" reg="Sinosenecio">S.</tp:taxon-name-part><tp:taxon-name-part taxon-name-part-type="species" reg="pingwuensis">pingwuensis</tp:taxon-name-part></tp:taxon-name></italic> Xiu J. Su et al. (<xref ref-type="bibr" rid="B13">Su et al. 2023</xref>). Both of them prefer shaded and moist microhabitat and share the same flowering time (June). However, we did not observe any morphologically putative hybrids between them, which is probably due to isolation via intrinsic post-zygotic barriers.</p></tp:treatment-sec><ref-list><ref id="B5"><mixed-citation xmlns:xlink="http://www.w3.org/1999/xlink" xlink:type="simple">IUCN (<year>2012</year>) IUCN Red List Categories and Criteria: Version 3.1. 2<sup>nd</sup> edn. Gland, Switzerland and Cambridge, UK, 1–32.</mixed-citation></ref><ref id="B3"><mixed-citation xmlns:xlink="http://www.w3.org/1999/xlink" xlink:type="simple"><person-group><name name-style="western"><surname>Chen</surname><given-names>YL</given-names></name><name name-style="western"><surname>Liu</surname><given-names>Y</given-names></name><name name-style="western"><surname>Yang</surname><given-names>QE</given-names></name><name name-style="western"><surname>Nordenstam</surname><given-names>B</given-names></name><name name-style="western"><surname>Jeffrey</surname><given-names>C</given-names></name></person-group> (<year>2011</year>) <article-title><italic><tp:taxon-name><tp:taxon-name-part taxon-name-part-type="genus">Sinosenecio</tp:taxon-name-part></tp:taxon-name></italic> B. Nordenstam.</article-title> In: <person-group><name name-style="western"><surname>Wu</surname><given-names>ZY</given-names></name><name name-style="western"><surname>Raven</surname><given-names>PH</given-names></name><name name-style="western"><surname>Hong</surname><given-names>DY</given-names></name></person-group> (<role>Eds</role>) <issue-title>Flora of China Vol.</issue-title><source>20–21. Science Press, Beijing</source>, <fpage>464</fpage>–<lpage>481</lpage>.</mixed-citation></ref><ref id="B7"><mixed-citation xmlns:xlink="http://www.w3.org/1999/xlink" xlink:type="simple"><person-group><name name-style="western"><surname>Liu</surname><given-names>Y</given-names></name></person-group> (<year>2010</year>) Systematics of the genus <italic><tp:taxon-name><tp:taxon-name-part taxon-name-part-type="genus">Sinosenecio</tp:taxon-name-part></tp:taxon-name></italic> B. Nord. (<tp:taxon-name><tp:taxon-name-part taxon-name-part-type="family">Asteraceae</tp:taxon-name-part></tp:taxon-name>). Ph.D. thesis, Institute of Botany, Chinese Academy of Sciences, Beijing, 1–277.</mixed-citation></ref><ref id="B8"><mixed-citation xmlns:xlink="http://www.w3.org/1999/xlink" xlink:type="simple"><person-group><name name-style="western"><surname>Liu</surname><given-names>Y</given-names></name><name name-style="western"><surname>Yang</surname><given-names>QE</given-names></name></person-group> (<year>2011a</year>) <article-title>Cytology and its systematic implications in <italic><tp:taxon-name><tp:taxon-name-part taxon-name-part-type="genus">Sinosenecio</tp:taxon-name-part></tp:taxon-name></italic> (<tp:taxon-name><tp:taxon-name-part taxon-name-part-type="tribe">Senecioneae</tp:taxon-name-part></tp:taxon-name>-<tp:taxon-name><tp:taxon-name-part taxon-name-part-type="family">Asteraceae</tp:taxon-name-part></tp:taxon-name>) and two closely related genera.</article-title><source>Plant Systematics and Evolution</source><volume>291</volume>(<issue>1–2</issue>): <fpage>7</fpage>–<lpage>24</lpage>. <ext-link xlink:href="10.1007/s00606-010-0365-3" ext-link-type="doi" xlink:type="simple">https://doi.org/10.1007/s00606-010-0365-3</ext-link></mixed-citation></ref><ref id="B9"><mixed-citation xmlns:xlink="http://www.w3.org/1999/xlink" xlink:type="simple"><person-group><name name-style="western"><surname>Liu</surname><given-names>Y</given-names></name><name name-style="western"><surname>Yang</surname><given-names>QE</given-names></name></person-group> (<year>2011b</year>) <article-title>Floral micromorphology and its systematic implications in the genus <italic><tp:taxon-name><tp:taxon-name-part taxon-name-part-type="genus">Sinosenecio</tp:taxon-name-part></tp:taxon-name></italic> (<tp:taxon-name><tp:taxon-name-part taxon-name-part-type="tribe">Senecioneae</tp:taxon-name-part></tp:taxon-name>-<tp:taxon-name><tp:taxon-name-part taxon-name-part-type="family">Asteraceae</tp:taxon-name-part></tp:taxon-name>).</article-title><source>Plant Systematics and Evolution</source><volume>291</volume>(<issue>3–4</issue>): <fpage>243</fpage>–<lpage>256</lpage>. <ext-link xlink:href="10.1007/s00606-010-0385-z" ext-link-type="doi" xlink:type="simple">https://doi.org/10.1007/s00606-010-0385-z</ext-link></mixed-citation></ref><ref id="B10"><mixed-citation xmlns:xlink="http://www.w3.org/1999/xlink" xlink:type="simple"><person-group><name name-style="western"><surname>Liu</surname><given-names>Y</given-names></name><name name-style="western"><surname>Yang</surname><given-names>QE</given-names></name></person-group> (<year>2012</year>) <article-title><italic><tp:taxon-name><tp:taxon-name-part taxon-name-part-type="genus">Sinosenecio</tp:taxon-name-part><tp:taxon-name-part taxon-name-part-type="species">jiangxiensis</tp:taxon-name-part></tp:taxon-name></italic> (<tp:taxon-name><tp:taxon-name-part taxon-name-part-type="family">Asteraceae</tp:taxon-name-part></tp:taxon-name>), a new species from Jiangxi, China.</article-title><source>Botanical Studies (Taipei, Taiwan)</source><volume>53</volume>(<issue>3</issue>): <fpage>401</fpage>–<lpage>414</lpage>.</mixed-citation></ref><ref id="B11"><mixed-citation xmlns:xlink="http://www.w3.org/1999/xlink" xlink:type="simple"><person-group><name name-style="western"><surname>Liu</surname><given-names>Y</given-names></name><name name-style="western"><surname>Xu</surname><given-names>Y</given-names></name><name name-style="western"><surname>Yang</surname><given-names>QE</given-names></name></person-group> (<year>2019</year>) <article-title><italic><tp:taxon-name><tp:taxon-name-part taxon-name-part-type="genus">Sinosenecio</tp:taxon-name-part><tp:taxon-name-part taxon-name-part-type="species">peltatus</tp:taxon-name-part></tp:taxon-name></italic> (<tp:taxon-name><tp:taxon-name-part taxon-name-part-type="family">Asteraceae</tp:taxon-name-part></tp:taxon-name>, <tp:taxon-name><tp:taxon-name-part taxon-name-part-type="tribe">Senecioneae</tp:taxon-name-part></tp:taxon-name>), a remarkably distinctive new species from Guangdong, China.</article-title><source>Phytotaxa</source><volume>406</volume>(<issue>3</issue>): <fpage>206</fpage>–<lpage>212</lpage>. <ext-link xlink:href="10.11646/phytotaxa.406.3.7" ext-link-type="doi" xlink:type="simple">https://doi.org/10.11646/phytotaxa.406.3.7</ext-link></mixed-citation></ref><ref id="B14"><mixed-citation xmlns:xlink="http://www.w3.org/1999/xlink" xlink:type="simple"><person-group><name name-style="western"><surname>Zou</surname><given-names>CY</given-names></name><name name-style="western"><surname>Liu</surname><given-names>Y</given-names></name><name name-style="western"><surname>Liu</surname><given-names>Y</given-names></name></person-group> (<year>2020</year>) <article-title><italic><tp:taxon-name><tp:taxon-name-part taxon-name-part-type="genus">Sinosenecio</tp:taxon-name-part><tp:taxon-name-part taxon-name-part-type="species">ovatifolius</tp:taxon-name-part></tp:taxon-name></italic> (<tp:taxon-name><tp:taxon-name-part taxon-name-part-type="family">Asteraceae</tp:taxon-name-part></tp:taxon-name>), a new species from Guangxi, China.</article-title><source>Phytotaxa</source><volume>460</volume>(<issue>2</issue>): <fpage>149</fpage>–<lpage>159</lpage>. <ext-link xlink:href="10.11646/phytotaxa.460.2.5" ext-link-type="doi" xlink:type="simple">https://doi.org/10.11646/phytotaxa.460.2.5</ext-link></mixed-citation></ref><ref id="B4"><mixed-citation xmlns:xlink="http://www.w3.org/1999/xlink" xlink:type="simple"><person-group><name name-style="western"><surname>Chen</surname><given-names>B</given-names></name><name name-style="western"><surname>Liu</surname><given-names>Y</given-names></name><name name-style="western"><surname>Luo</surname><given-names>JX</given-names></name><name name-style="western"><surname>Wang</surname><given-names>Q</given-names></name><name name-style="western"><surname>Yang</surname><given-names>QE</given-names></name></person-group> (<year>2022</year>) <article-title><italic><tp:taxon-name><tp:taxon-name-part taxon-name-part-type="genus">Sinosenecio</tp:taxon-name-part><tp:taxon-name-part taxon-name-part-type="species">jiuzhaigouensis</tp:taxon-name-part></tp:taxon-name></italic> (<tp:taxon-name><tp:taxon-name-part taxon-name-part-type="family">Asteraceae</tp:taxon-name-part></tp:taxon-name>, <tp:taxon-name><tp:taxon-name-part taxon-name-part-type="tribe">Senecioneae</tp:taxon-name-part></tp:taxon-name>), a new species from Sichuan, China.</article-title><source>Phytotaxa</source><volume>544</volume>(<issue>3</issue>): <fpage>289</fpage>–<lpage>294</lpage>. <ext-link xlink:href="10.11646/phytotaxa.544.3.3" ext-link-type="doi" xlink:type="simple">https://doi.org/10.11646/phytotaxa.544.3.3</ext-link></mixed-citation></ref><ref id="B12"><mixed-citation xmlns:xlink="http://www.w3.org/1999/xlink" xlink:type="simple"><person-group><name name-style="western"><surname>Peng</surname><given-names>JY</given-names></name><name name-style="western"><surname>Zhang</surname><given-names>DG</given-names></name><name name-style="western"><surname>Deng</surname><given-names>T</given-names></name><name name-style="western"><surname>Huang</surname><given-names>XH</given-names></name><name name-style="western"><surname>Chen</surname><given-names>JT</given-names></name><name name-style="western"><surname>Meng</surname><given-names>Y</given-names></name><name name-style="western"><surname>Wang</surname><given-names>Y</given-names></name><name name-style="western"><surname>Zhou</surname><given-names>Q</given-names></name></person-group> (<year>2022</year>) <article-title><italic><tp:taxon-name><tp:taxon-name-part taxon-name-part-type="genus">Sinosenecio</tp:taxon-name-part><tp:taxon-name-part taxon-name-part-type="species">yangii</tp:taxon-name-part></tp:taxon-name></italic> (<tp:taxon-name><tp:taxon-name-part taxon-name-part-type="family">Asteraceae</tp:taxon-name-part></tp:taxon-name>), a new species from Guizhou, China.</article-title><source>PhytoKeys</source><volume>210</volume>(<issue>34</issue>): <fpage>1</fpage>–<lpage>13</lpage>. <ext-link xlink:href="10.3897/phytokeys.5555.89480" ext-link-type="doi" xlink:type="simple">https://doi.org/10.3897/phytokeys.5555.89480</ext-link></mixed-citation></ref><ref id="B13"><mixed-citation xmlns:xlink="http://www.w3.org/1999/xlink" xlink:type="simple"><person-group><name name-style="western"><surname>Su</surname><given-names>XJ</given-names></name><name name-style="western"><surname>Fei</surname><given-names>WQ</given-names></name><name name-style="western"><surname>Liu</surname><given-names>Y</given-names></name><name name-style="western"><surname>Yang</surname><given-names>QE</given-names></name></person-group> (<year>2023</year>) (in press) <italic><tp:taxon-name><tp:taxon-name-part taxon-name-part-type="genus">Sinosenecio</tp:taxon-name-part><tp:taxon-name-part taxon-name-part-type="species">pingwuensis</tp:taxon-name-part></tp:taxon-name></italic> (<tp:taxon-name><tp:taxon-name-part taxon-name-part-type="family">Asteraceae</tp:taxon-name-part></tp:taxon-name>, <tp:taxon-name><tp:taxon-name-part taxon-name-part-type="tribe">Senecioneae</tp:taxon-name-part></tp:taxon-name>), a new species from northern Sichuan, China. PhytoKeys.</mixed-citation></ref><ref id="B1"><mixed-citation xmlns:xlink="http://www.w3.org/1999/xlink" xlink:type="simple"><person-group><name name-style="western"><surname>Chen</surname><given-names>YL</given-names></name></person-group> (<year>1988</year>) <article-title>Eight new species of the tribe <tp:taxon-name><tp:taxon-name-part taxon-name-part-type="tribe">Senecioneae</tp:taxon-name-part></tp:taxon-name> (<tp:taxon-name><tp:taxon-name-part taxon-name-part-type="family">Compositae</tp:taxon-name-part></tp:taxon-name>) from China.</article-title><source>Zhiwu Fenlei Xuebao</source><volume>26</volume>(<issue>1</issue>): <fpage>50</fpage>–<lpage>57</lpage>.</mixed-citation></ref><ref id="B2"><mixed-citation xmlns:xlink="http://www.w3.org/1999/xlink" xlink:type="simple"><person-group><name name-style="western"><surname>Chen</surname><given-names>YL</given-names></name></person-group> (<year>1999</year>) <article-title><tp:taxon-name><tp:taxon-name-part taxon-name-part-type="family">Compositae</tp:taxon-name-part></tp:taxon-name>-<tp:taxon-name><tp:taxon-name-part taxon-name-part-type="tribe">Senecioneae</tp:taxon-name-part></tp:taxon-name>.</article-title> In: <person-group><name name-style="western"><surname>Chen</surname><given-names>YL</given-names></name></person-group> (<role>Ed.</role>) <issue-title>Flora Reipublicae Popularis Sinicae Vol.</issue-title><source>77 (1). Science Press, Beijing</source>, <fpage>1</fpage>–<lpage>358</lpage>.</mixed-citation></ref><ref id="B6"><mixed-citation xmlns:xlink="http://www.w3.org/1999/xlink" xlink:type="simple"><person-group><name name-style="western"><surname>Jeffrey</surname><given-names>C</given-names></name><name name-style="western"><surname>Chen</surname><given-names>YL</given-names></name></person-group> (<year>1984</year>) <article-title>Taxonomic studies on the tribe <tp:taxon-name><tp:taxon-name-part taxon-name-part-type="tribe">Senecioneae</tp:taxon-name-part></tp:taxon-name> (<tp:taxon-name><tp:taxon-name-part taxon-name-part-type="family">Compositae</tp:taxon-name-part></tp:taxon-name>) of Eastern Asia.</article-title><source>Kew Bulletin</source><volume>39</volume>(<issue>2</issue>): <fpage>205</fpage>–<lpage>446</lpage>. <ext-link xlink:href="10.2307/4110124" ext-link-type="doi" xlink:type="simple">https://doi.org/10.2307/4110124</ext-link></mixed-citation></ref></ref-list></tp:taxon-treatment>
